# Supplementary material for: Deciphering Angiogenic Drivers in Hepatocellular Carcinoma: From Prognostic Signature Construction to Genistein‐Mediated Inhibition
Source: J Cell Mol Med. 2026 May 24;30(10):e71203. doi: 10.1111/jcmm.71203 (PMC13238579; doi:10.1111/jcmm.71203)
Supplement: Supplementary file 7 — Table S2: Molecular docking binding energies (kJ/mol) of SCAF1. [file JCMM-30-e71203-s004.xlsx]

## Sheet: Sheet1
Molecular docking binding energies (kJ/mol) of SCAF1
Ingredient	Docking Score	Isomeric SMILES
progesterone	-4.6	CC(=O)[C@H]1CC[C@@H]2[C@@]1(CC[C@H]3[C@H]2CCC4=CC(=O)CC[C@]34C)C
beta-carotene	-4.6	CC1=C(C(CCC1)(C)C)/C=C/C(=C/C=C/C(=C/C=C/C=C(/C=C/C=C(/C=C/C2=C(CCCC2(C)C)C)\C)\C)/C)/C
baicalein	-4.7	C1=CC=C(C=C1)C2=CC(=O)C3=C(O2)C=C(C(=C3O)O)O
luteolin	-4.9	C1=CC(=C(C=C1C2=CC(=O)C3=C(C=C(C=C3O2)O)O)O)O
genistein	-5.1	C1=CC(=CC=C1C2=COC3=CC(=CC(=C3C2=O)O)O)O
