# Supplementary material for: Deciphering Angiogenic Drivers in Hepatocellular Carcinoma: From Prognostic Signature Construction to Genistein‐Mediated Inhibition
Source: J Cell Mol Med. 2026 May 24;30(10):e71203. doi: 10.1111/jcmm.71203 (PMC13238579; doi:10.1111/jcmm.71203)
Supplement: Supplementary file 8 — Table S3: Correlation analysis between SCAF1 and gene markers of different types of immune cells in TIMER. [file JCMM-30-e71203-s008.xlsx]

## Sheet: Sheet1
Supplementary Table 3 | Correlation analysis between SCAF1 and gene markers of different types of immune cells in TIMER
Dercriplion	Gene markers	LIHC
		None		Purity
		Cor	p	Cor	p
B cell	CD19	0.12354	0.0215351	-0.338103	1.06465e-10
	CD79A	0.0891714	0.0977254	-0.487194	5.0216e-22
T cell (general)	CD3D	0.0912136	0.0902474	-0.446145	2.50899e-18
	CD3E	0.0603339	0.262897	-0.560733	4.82772e-30
	CD2	0.0684992	0.203606	-0.517184	4.62744e-25
CD8+ T cell	CD8A	0.0785836	0.144587	-0.462554	9.56232e-20
	CD8B	0.0908776	0.0914501	-0.418155	4.46277e-16
Monocyte	CD86	0.19579	0.000254578	-0.514589	8.70933e-25
	CSF1R	0.161408	0.00262917	-0.529818	1.96709e-26
TAM	CCL2	0.111408	0.0383794	-0.524624	7.32315e-26
	CD68	0.134985	0.0120106	-0.439624	8.75972e-18
	IL10	0.108382	0.0439398	-0.472138	1.30506e-20
M1	IRF5	0.451723	8.42857e-19	0.00260348	0.961515
	PTGS2	0.155767	0.00367603	-0.501068	2.1564e-23
M2	CD163	0.0460354	0.393293	-0.480462	2.19844e-21
	VSIG4	0.0945724	0.0789712	-0.4877	4.48838e-22
	MS4A4A	0.0349424	0.51692	-0.51206	1.60477e-24
Neutrophils	CEACAM8	0.00332308	0.95089	-0.105961	0.0489061
	ITGAM	0.275798	2.08636e-07	-0.329531	3.30352e-10
	CCR7	0.0586629	0.276515	-0.551835	5.7735e-29
Natural killer cell	KIR2DL1	-0.00527894	0.92206	-0.0432598	0.42247
	KIR2DL3	0.181322	0.000702214	-0.184177	0.000575335
	KIR2DL4	0.111839	0.0375873	-0.186231	0.000497535
	KIR3DL1	0.0464321	0.389224	-0.105275	0.050396
	KIR3DL2	0.0941265	0.0803944	-0.221265	3.28916e-05
	KIR3DL3	-0.0196296	0.715974	-0.0496439	0.35723
Dendritic cell	HLA-DPB1	0.144307	0.00721754	-0.489839	2.78618e-22
	HLA-DQB1	0.0754449	0.161357	-0.453765	5.62469e-19
	HLA-DRA	0.129842	0.0157143	-0.480414	2.22129e-21
	HLA-DPA1	0.124014	0.0210876	-0.48513	7.92492e-22
	CD1C	0.124563	0.0204682	-0.425584	1.18187e-16
	NRP1	0.372148	1.1449e-12	-0.195117	0.000260799
	ITGAX	0.26274	7.8693e-07	-0.463478	7.91255e-20
	Bold value indicates p-values < 0.05.
