# Supplementary material for: Deciphering Angiogenic Drivers in Hepatocellular Carcinoma: From Prognostic Signature Construction to Genistein‐Mediated Inhibition
Source: J Cell Mol Med. 2026 May 24;30(10):e71203. doi: 10.1111/jcmm.71203 (PMC13238579; doi:10.1111/jcmm.71203)
Supplement: Supplementary file 9 — Table S4: Correlation analysis between SCAF1 and gene markers of different types of T cells in TIMER. [file JCMM-30-e71203-s005.xlsx]

## Sheet: Sheet1
Supplementary Table 4 | Correlation analysis between SCAF1 and gene markers of different types of T cells in TIMER
Dercriplion	Gene markers	LIHC
		None		Purity
		Cor	p	Cor	p
Th1	TBX21	-0.00084176	0.987108	-0.436347	1.62554e-17
	STAT4	0.110622	0.0332096	-0.2589	1.05077e-06
	STAT1	0.297877	5.79153e-09	-0.191921	0.000330113
	TNF	0.203376	7.96681e-05	-0.431483	4.019e-17
	IFNG	0.130888	0.000350602	-0.29575	1.9529e-15
Th1-like	HAVCR2	0.185824	3.43788e-07	-0.511814	1.82099e-47
	IFNG	0.130888	0.000350602	-0.29575	1.9529e-15
	CXCR3	0.151476	0.00347748	-0.469945	2.07011e-20
	BHLHE40	0.237781	3.88592e-06	-0.056023	0.298743
	CD4	0.0991098	0.0565154	-0.393785	2.78577e-14
Th2	STAT6	0.282178	3.21018e-08	-0.00290781	0.957021
	STAT5A	0.363265	5.14014e-13	-0.249718	2.56459e-06
Treg	FOXP3	0.0924537	0.0020181	-0.225675	1.87877e-13
	CCR8	0.209448	8.42778e-09	-0.319967	6.15184e-18
	TGFB1	0.346106	9.51667e-12	-0.4096	1.97996e-15
Tfh	BCL6	0.291768	1.20546e-08	-0.00908492	0.866283
	CXCR5	0.181119	0.000455111	-0.433025	3.02148e-17
Th17	STAT3	0.281343	4.05345e-08	-0.232573	1.23949e-05
	IL17A	0.00191793	0.970631	-0.0401533	0.456579
Resting Treg	FOXP3	0.0924537	0.0020181	-0.225675	1.87877e-13
	IL2RA	0.176994	0.000615429	-0.475328	6.63228e-21
Effector Treg T-cell	FOXP3	0.0924537	0.0020181	-0.225675	1.87877e-13
	CCR8	0.209448	8.42778e-09	-0.319967	6.15184e-18
	TNFRSF9	0.285266	2.23571e-08	-0.282003	9.54117e-08
Effector T-cell	CX3CR1	0.247852	1.45215e-06	-0.214932	5.56109e-05
	FGFBP2	-0.0592179	0.255217	-0.0650553	0.227433
	FCGR3A	0.172331	0.000872498	-0.366028	2.07572e-12
Naïve T-cell	CCR7	0.0541791	0.14037	-0.551835	2.12255e-56
	SELL	0.187631	2.63018e-07	-0.425901	7.2698e-32
Effector memory T-cell	DUSP4	0.311689	1.03718e-09	-0.409676	1.95432e-15
	GZMK	-0.00963735	0.853224	-0.509555	2.92537e-24
	GZMA	-0.00451864	0.930877	-0.44043	7.51708e-18
Resident memory T-cell	CD69	0.0809409	0.119631	-0.501747	1.84171e-23
	CXCR6	0.0244257	0.639102	-0.515151	7.59951e-25
	MYADM	0.438742	0	-0.228447	1.77983e-05
General	CCR7	0.0541791	0.14037	-0.551835	2.12255e-56
Memory T-cell	SELL	0.187631	2.63018e-07	-0.425901	7.2698e-32
	IL7R	0.0706219	0.174661	-0.473172	1.04882e-20
Exhausted T-cell	HAVCR2	0.185824	3.43788e-07	-0.511814	1.82099e-47
	LAG3	0.154661	0.00284472	-0.234091	1.08318e-05
	CXCL13	0.072695	0.162315	-0.256211	1.36949e-06
	LAYN	0.235008	5.05844e-06	-0.301703	1.03031e-08
Bold value indicates p-values < 0.05.
