# Supplementary material for: Deciphering Angiogenic Drivers in Hepatocellular Carcinoma: From Prognostic Signature Construction to Genistein‐Mediated Inhibition
Source: J Cell Mol Med. 2026 May 24;30(10):e71203. doi: 10.1111/jcmm.71203 (PMC13238579; doi:10.1111/jcmm.71203)
Supplement: Supplementary file 10 — Table S5: jcmm71203‐sup‐0010‐TableS5.xlsx. [file JCMM-30-e71203-s009.xlsx]

## Sheet: Sheet1
model	PMID	Cancer	Author	Coef	symbol
Signature1	31897125	HCC	Yi	-0.25	WNT1
Signature1	31897125	HCC	Yi	-0.0002	CRYAA
Signature1	31897125	HCC	Yi	-0.0263	RERGL
Signature1	31897125	HCC	Yi	-0.0153	HSD17B13
Signature1	31897125	HCC	Yi	0.0852	SCIN
Signature1	31897125	HCC	Yi	0.0756	POF1B
Signature1	31897125	HCC	Yi	0.0616	EPO
Signature1	31897125	HCC	Yi	0.0106	USH1C
Signature1	31897125	HCC	Yi	0.0134	ART5
Signature1	31897125	HCC	Yi	0.0236	MMP12
Signature1	31897125	HCC	Yi	0.0454	TRIM54
Signature1	31897125	HCC	Yi	0.0124	SLC35F3
Signature1	31897125	HCC	Yi	0.101	HOXD10
Signature1	31897125	HCC	Yi	0.0047	PPP2R2C
Signature2	32849835	HCC	Gan	-0.453021	AFM
Signature2	32849835	HCC	Gan	0.746423	AKR1C3
Signature2	32849835	HCC	Gan	-0.165319	CYP1A2
Signature2	32849835	HCC	Gan	-0.203968	CYP2E1
Signature2	32849835	HCC	Gan	0.587881	GPC3
Signature2	32849835	HCC	Gan	-0.261236	HAMP
Signature2	32849835	HCC	Gan	-0.363432	HBB
Signature2	32849835	HCC	Gan	-0.141046	MT1G
Signature2	32849835	HCC	Gan	0.121543	SPINK1
Signature3	34235075	HCC	Lu	1.245	TOP2A
Signature3	34235075	HCC	Lu	-1.144	GRHL2
Signature3	34235075	HCC	Lu	1.667	RNASE4
Signature3	34235075	HCC	Lu	1.963	CDKN2A
Signature4	40065214	HCC	Wan	7.95645e-05	SQSTM1
Signature4	40065214	HCC	Wan	0.00384615	HEXB
Signature4	40065214	HCC	Wan	0.00321956	SMS
Signature4	40065214	HCC	Wan	0.00286036	TXNRD1
Signature4	40065214	HCC	Wan	0.0025289	UQCRH
Signature4	40065214	HCC	Wan	0.000522132	G6PD
Signature4	40065214	HCC	Wan	0.00317139	CCT5
Signature4	40065214	HCC	Wan	0.00836353	AK6
Signature5	37260986	HCC	Bai	-0.022	AAAS
Signature5	37260986	HCC	Bai	0.016	CANT1
Signature5	37260986	HCC	Bai	-0.098	CLP1
Signature5	37260986	HCC	Bai	-0.016	DGUOK
Signature5	37260986	HCC	Bai	0.018	GTF2B
Signature5	37260986	HCC	Bai	0.034	GTF2H1
Signature5	37260986	HCC	Bai	0.042	NCBP2
Signature5	37260986	HCC	Bai	0.089	POLA1
Signature5	37260986	HCC	Bai	0.015	POLE4
Signature5	37260986	HCC	Bai	0.047	POLR2D
Signature5	37260986	HCC	Bai	0.007	POLR2E
Signature6	37470852	HCC	Cao	0.136	BMI1
Signature6	37470852	HCC	Cao	0.088	AGPS
Signature6	37470852	HCC	Cao	0.076	RAP2A
Signature6	37470852	HCC	Cao	0.162	FAM83D
Signature6	37470852	HCC	Cao	0.085	SKP2
Signature6	37470852	HCC	Cao	-0.122	SLC2A2
Signature6	37470852	HCC	Cao	0.109	SGCB
Signature6	37470852	HCC	Cao	-0.064	SPP2
Signature7	37064147	HCC	Ding	0.0606	GSK3B
Signature7	37064147	HCC	Ding	0.0326	AXIN1
Signature7	37064147	HCC	Ding	0.2757	RAC1
Signature7	37064147	HCC	Ding	0.2323	KEAP1
Signature7	37064147	HCC	Ding	0.0852	EHD1
Signature7	37064147	HCC	Ding	0.2713	GRB2
Signature7	37064147	HCC	Ding	0.3377	SNX5
Signature7	34248650	HCC	Du	0.1503	METTL3
Signature7	34248650	HCC	Du	0.0877	YTHDF2
Signature7	34248650	HCC	Du	0.0274	YTHDF1
Signature7	34248650	HCC	Du	-0.1197	ZC3H13
Signature8	36250027	HCC	Gao	-0.0215	DCN
Signature8	36250027	HCC	Gao	0.0335	HMMR
Signature8	36250027	HCC	Gao	-0.0422	ID1
Signature8	36250027	HCC	Gao	0.0348	NEB
Signature8	36250027	HCC	Gao	-0.0183	COLEC10
Signature8	36250027	HCC	Gao	-0.0086	INMT
Signature8	36250027	HCC	Gao	0.0866	UBE2S
Signature8	36250027	HCC	Gao	0.0646	FLVCR1
Signature8	34646769	HCC	Guo	1.493	BUB1B
Signature8	34646769	HCC	Guo	-1.192	CENPF
Signature9	33300278	HCC	Huo	-0.00248	CYP3A5
Signature9	33300278	HCC	Huo	-0.00445	ALAS1
Signature9	33300278	HCC	Huo	0.003267	PRDX1
Signature9	33300278	HCC	Huo	-0.00887	GOT2
Signature9	33300278	HCC	Huo	0.078805	AMD1
Signature10	37406019	HCC	Liu	0.241807	FDPS
Signature10	37406019	HCC	Liu	0.559395	SRM
Signature10	37406019	HCC	Liu	0.229623	NDRG1
Signature11	31695766	HCC	Long	0.0242	SPP1
Signature11	31695766	HCC	Long	-0.1597	LCAT
Signature12	33818013	HCC	Pan	0.369537	BIRC3
Signature12	33818013	HCC	Pan	0.727258	CSNK1E
Signature12	33818013	HCC	Pan	-0.885485	MINK1
Signature12	33818013	HCC	Pan	0.308064	MYC
Signature12	33818013	HCC	Pan	2.50609	NF2
Signature13	36891150	HCC	Qin	0.1242	CDKN2A
Signature13	36891150	HCC	Qin	0.2058	DLAT
Signature13	36891150	HCC	Qin	0.0795	GLS
Signature14	36051877	HCC	Tang	0.1216	FABP5
Signature14	36051877	HCC	Tang	0.0757	ANXA2
Signature14	36051877	HCC	Tang	0.1984	FDPS
Signature14	36051877	HCC	Tang	-0.0979	HMGCS2
Signature14	36051877	HCC	Tang	-0.0142	ACADL
Signature15	36845708	HCC	Wei	0.39335	EZH2
Signature15	36845708	HCC	Wei	0.14361	PRKAA2
Signature15	36845708	HCC	Wei	0.08324	SPP1
Signature16	31011256	HCC	Xiang	0.243	KIF18B
Signature16	31011256	HCC	Xiang	0.274	CEP55
Signature16	31011256	HCC	Xiang	0.282	CIT
Signature16	31011256	HCC	Xiang	0.266	MCM7
Signature16	31011256	HCC	Xiang	0.678	CDC45
Signature16	31011256	HCC	Xiang	0.175	EZH2
Signature16	31011256	HCC	Xiang	0.536	MCM5
Signature17	37736789	HCC	Xiong	0.128543	E2F1
Signature17	37736789	HCC	Xiong	0.0445205	BRMS1
Signature17	37736789	HCC	Xiong	0.259098	ITGA5
Signature17	37736789	HCC	Xiong	0.280759	PTRH2
Signature17	37736789	HCC	Xiong	0.214274	PTK2
Signature17	37736789	HCC	Xiong	0.0501536	BMF
Signature18	36324575	HCC	Zhang	-0.04	OGDHL
Signature18	36324575	HCC	Zhang	0.23	DLAT
Signature18	36324575	HCC	Zhang	0.11	CDKN2A
Signature18	36324575	HCC	Zhang	0.05	GLS
Signature18	36324575	HCC	Zhang	0.06	IDH3B
Signature18	36324575	HCC	Zhang	0.02	IDH3G
Signature18	36324575	HCC	Zhang	0.01	IDH1
Signature18	36324575	HCC	Zhang	0.15	LIPT1
Signature19	36588699	HCC	Zhou	0.1645	CDKN2A
Signature19	36588699	HCC	Zhou	0.3033	DLAT
Signature19	36588699	HCC	Zhou	-0.096	DLST
Signature19	36588699	HCC	Zhou	0.1196	GLS
Signature19	36588699	HCC	Zhou	0.0289	PDHA1
Signature20	35356430	HCC	Zhou	0.002	POMGNT1
Signature20	35356430	HCC	Zhou	0.231	DPM1
Signature20	35356430	HCC	Zhou	0.222	B4GALT3
Signature20	35356430	HCC	Zhou	0.122	B4GALT2
Signature20	35356430	HCC	Zhou	0.212	B4GALNT1
Signature20	35356430	HCC	Zhou	0.304	B3GAT3
